# Supplementary material for: Identification of the Primary Structure of Selenium-Containing Polysaccharides Selectively Inhibiting T-Cell Proliferation
Source: Molecules. 2021 Sep 6;26(17):5404. doi: 10.3390/molecules26175404 (PMC8434567; doi:10.3390/molecules26175404)
Supplement: Supplementary file 1 [file molecules-26-05404-s001.zip]

Archive with 1 entries (1 files):
- molecules-1350326-supplementary.pdf
